# Supplementary material for: The stress-responsive kinases MAPKAPK2/MAPKAPK3 activate starvation-induced autophagy through Beclin 1 phosphorylation
Source: eLife. 2015 Feb 18;4:e05289. doi: 10.7554/eLife.05289 (PMC4337728; doi:10.7554/eLife.05289)
Supplement: Supplementary file 1. — Raw data of in vitro kinase screen with 190 kinases using the Beclin 1 peptide spanning from amino acids 83–97 as a substrate. DOI: http://dx.doi.org/10.7554/eLife.05289.016 [file elife05289s001.xlsx]

## Sheet: Sheet1
Phosphorylation profile of sample peptide (sequence: IPPARMMSTESANSF) in 190 Ser/Thr kinase assays; singlicate measurement
Sample peptide concentration: 1 µM
All values in cpm
				A	B
#	Kinase (ProQinase Lot #)	External Vendor Lot #	Enzyme, ng/well	Activity raw values n=1	Substrate-BG, mean of 2 singlicates	Activity values, corrected (A-B)
Serine/ Threonine Kinases
1	ACV-R1 (Lot001)		20	21	18	3
2	ACV-R1B (Lot001)	INV_35826	10	5	18	-13
3	ACV-RL1 (Lot002)	INV_511550	20	0	18	-18
4	AKT1 (Lot007)		25	3	18	-15
5	AKT2 (Lot003)		200	130	18	112
6	AKT3 (Lot004)		10	2	18	-16
7	AMPK-alpha1 (Lot001)		200	24	18	6
8	ARK5 (Lot002)		100	45	18	27
9	ASK1 (Lot001)	INV_666419	2	12	18	-6
10	Aurora-A (Lot004)		50	92	18	74
11	Aurora-B (Lot008)		100	64	18	46
12	Aurora-C (Lot009)		100	24	18	6
13	B-RAF VE (Lot002)		25	15	18	-3
14	B-RAF wt (Lot001)		25	18	18	0
15	BRSK1 (Lot001)	INV_36097	3	18	18	0
16	CAMK1D (Lot001)	INV_33214	100	24	18	6
17	CAMK2A (Lot001)	INV_28192	2	78	18	60
18	CAMK2B (Lot001)	INV_35330	100	249	18	231
19	CAMK2D (Lot001)	INV_31647	1	261	18	243
20	CAMK4 (Lot001)	INV_35391	75	39	18	21
21	CAMKK2 (Lot001)	INV_35319	10	70	18	52
22	CDC42BPA (Lot001)	INV_36844	10	0	18	-18
23	CDC42BPB (Lot001)		25	8	18	-10
24	CDK1/CycA (Lot005)		15	5	18	-13
25	CDK1/CycE (Lot001)		50	0	18	-18
26	CDK1CycB1 (Lot025)		25	0	18	-18
27	CDK2/CycA (Lot005)		50	6	18	-12
28	CDK2/CycE (Lot009)		10	3	18	-15
29	CDK3/CycE (Lot001)		10	0	18	-18
30	CDK4/CycD1 (Lot007)		25	12	18	-6
31	CDK4/CycD3 (Lot001)		10	2	18	-16
32	CDK5/p25NCK (Lot001)		15	18	18	0
33	CDK5/p35NCK (Lot001)		15	14	18	-4
34	CDK6/CycD1 (Lot004)		200	11	18	-7
35	CDK7CycH (Lot002)		50	18	18	0
36	CDK8/CycC (Lot002)		50	12	18	-6
37	CDK9/CycT (Lot004)		15	18	18	0
38	CHK1 (Lot002)		50	33	18	15
39	CHK2 (Lot002)	INV_31541	10	18	18	0
40	CK1-alpha1 (Lot001)		100	36	18	18
41	CK1-delta (Lot001)	INV_33225	5	3	18	-15
42	CK1-epsilon (Lot001)	INV_31778	2.5	0	18	-18
43	CK1-gamma1 (Lot001)	INV_34360	5	0	18	-18
44	CK1-gamma2 (Lot001)	INV_31770	10	24	18	6
45	CK1-gamma3 (Lot001)	INV_34380	5	2	18	-16
46	CK2-alpha1 (Lot003)		20	0	18	-18
47	CK2-alpha2 (Lot001)		50	0	18	-18
48	CLK1 (Lot001)		400	107	18	89
49	CLK2 (Lot001)	INV_271879	2	5	18	-13
50	CLK3 (Lot002)		10	12	18	-6
51	COT (Lot018)		300	106	18	88
52	DAPK1 (Lot002)		40	12	18	-6
53	DAPK2 (Lot001 +CaM)	INV_32159	10	0	18	-18
54	DAPK3 (Lot001)	INV_33763	10	12	18	-6
55	DCAMKL2 (Lot001)	INV_35320	20	2	18	-16
56	DMPK (Lot001)	INV_34024	80	0	18	-18
57	DYRK1A (Lot002)	INV_38993	10	5	18	-13
58	DYRK1B (Lot001)	INV_450178	2	5	18	-13
59	DYRK3 (Lot001)	INV_290370	3	2	18	-16
60	EIF2AK2 (Lot001)	INV_374655	10	2	18	-16
61	EIF2AK3 (Lot001)	INV_390343Z2C	20	8	18	-10
62	ERK1 (Lot002)		20	12	18	-6
63	ERK2 (Lot004)		10	8	18	-10
64	GRK2 (Lot001)	INV_31090	50	8	18	-10
65	GRK3 (Lot001)	INV_34008	10	0	18	-18
66	GRK4 (Lot002)	INV_401163	5	2	18	-16
67	GRK5 (Lot001)	INV_38284	5	2	18	-16
68	GRK6 (Lot002)	INV_37437	15	0	18	-18
69	GRK7 (Lot001)	INV_34013	5	11	18	-7
70	GSK3-alpha (Lot001)	INV_29135	50	18	18	0
71	GSK3-beta (Lot003)		50	0	18	-18
72	HIPK1 (Lot001)	INV_37497	20	0	18	-18
73	HIPK3 (Lot001)	INV_35332	20	5	18	-13
74	HRI (Lot001)		80	42	18	24
75	IKK-alpha (Lot003)	INV_447027	50	33	18	15
76	IKK-beta (Lot005)		100	126	18	108
77	IKK-epsilon (Lot007)		20	27	18	9
78	IRAK1 (Lot002)	INV_472069	20	8	18	-10
79	IRAK4 (Lot006)		10	18	18	0
80	JNK1 (Lot005)		5	8	18	-10
81	JNK2 (Lot003)		5	0	18	-18
82	JNK3 (Lot001)		5	8	18	-10
83	LIMK1 (Lot001)	INV_367810	50	18	18	0
84	LRRK G2019S (Lot001)	INV_513572	5	0	18	-18
85	MAP4K2 (Lot001)	INV_35217	4	0	18	-18
86	MAP4K4 (Lot001)	INV_33761	5	2	18	-16
87	MAP4K5 (Lot001)	INV_33456	3	0	18	-18
88	MAPKAPK3 (Lot001)		10	1534	18	1516
89	MAPKAPK5 (Lot005)		20	24	18	6
90	MARK1 (Lot001)		100	36	18	18
91	MARK2 (Lot002)	INV_503177	5	12	18	-6
92	MARK3 (Lot001)		100	49	18	31
93	MEK1 wt (Lot002)		50	0	18	-18
94	MELK (Lot001)		100	0	18	-18
95	MINK1 (Lot002)		10	0	18	-18
96	MKK6SDTD (Lot001)		50	0	18	-18
97	MST1 (Lot002)		5	18	18	0
98	MST2 (Lot003)		10	42	18	24
99	MST3 (Lot001)	INV_32932	20	33	18	15
100	MST4 (Lot001)		100	30	18	12
101	mTOR	INV_533404	20	12	18	-6
102	MYLK2 (Lot001)		2.5	5	18	-13
103	NEK1 (Lot001)	INV_35267	5	33	18	15
104	NEK11 (Lot001)	INV_38163	25	21	18	3
105	NEK2 (Lot002)		50	231	18	213
106	NEK3 (Lot001)	INV_34362	10	8	18	-10
107	NEK4 (Lot002)	INV_35817	4	0	18	-18
108	NEK6 (Lot001)		20	27	18	9
109	NEK7 (Lot002)		25	0	18	-18
110	NEK9 (Lot001)	INV_38162	2	3	18	-15
111	NIK (Lot003)		350	86	18	68
112	NLK (Lot002)		10	11	18	-7
113	p38-alpha (Lot005)		10	11	18	-7
114	p38-beta (Lot004)		3	0	18	-18
115	p38-delta (Lot001)		2	3	18	-15
116	p38-gamma (Lot001)	INV_32881	5	0	18	-18
117	PAK1 (Lot002)		15	0	18	-18
118	PAK2 (Lot001)		25	0	18	-18
119	PAK3 (Lot001)		20	0	18	-18
120	PAK4 (Lot004)		50	11	18	-7
121	PAK6 (Lot001)		25	67	18	49
122	PAK7 (Lot001)		15	36	18	18
123	PASK (Lot001)	INV_34883	50	56	18	38
124	PBK (Lot003)		200	36	18	18
125	PCTAIRE1 (Lot004)		400	3	18	-15
126	PDK1 (Lot002)		20	41	18	23
127	PHKG1 (Lot001)	INV_34488	5	0	18	-18
128	PHKG2 (Lot001)	INV_37321	10	0	18	-18
129	PIM1 (Lot003)		2	6	18	-12
130	PIM2 (Lot002)		50	22	18	4
131	PIM3 (Lot001)	MIL_33220U	4	1	18	-17
132	PKA (Lot002)	INV_37377	5	20	18	2
133	PKC-alpha (Lot005)		2.5	7	18	-11
134	PKC-beta1 (Lot004)		2.5	11	18	-7
135	PKC-beta2 (Lot003)		5	20	18	2
136	PKC-delta (Lot004)		25	14	18	-4
137	PKC-epsilon (Lot006)		10	13	18	-5
138	PKC-eta (Lot005)		10	47	18	29
139	PKC-gamma (Lot007)		10	0	18	-18
140	PKC-iota (Lot006)		50	3	18	-15
141	PKC-mu (Lot004)		20	11	18	-7
142	PKC-nu (Lot002)		50	92	18	74
143	PKC-theta (Lot008)		2.5	10	18	-8
144	PKC-zeta (Lot005)		50	73	18	55
145	PLK1 (Lot013)		50	31	18	13
146	PLK3 (Lot001)		30	28	18	10
147	PRK1 (Lot004)		25	9	18	-9
148	PRK2 (Lot001)	INV_34557	20	32	18	14
149	PRKD2 (Lot001)	INV_34015	5	10	18	-8
150	PRKG1 (Lot001)	INV_36099	12.5	9	18	-9
151	PRKG2 (Lot002)	INV_273926	1	9	18	-9
152	PRKX (Lot001)	INV_34283	10	0	18	-18
153	RAF1 DYDY (Lot001)		10	0	18	-18
154	RIPK2 (Lot003)		50	29	18	11
155	ROCK1 (Lot001)	INV_37178	4	7	18	-11
156	ROCK2 (Lot002)		2.5	14	18	-4
157	RON (Lot002)	INV_390704	4	20	18	2
158	RPS6KA1 (Lot002)	INV_386267	10	7	18	-11
159	RPS6KA2 (Lot001)	INV_34468	10	10	18	-8
160	RPS6KA3 (Lot002)	INV_37397	5	34	18	16
161	RPS6KA4 (Lot001)	INV_34070	50	40	18	22
162	RPS6KA5 (Lot001)	INV_33702	25	168	18	150
163	RPS6KA6 (Lot001)	INV_37496	2	12	18	-6
164	S6K (Lot006)		50	29	18	11
165	S6K-beta (Lot001)	INV_34389	100	20	18	2
166	SAK (Lot003)		100	48	18	30
167	SGK1 (Lot005)		50	9	18	-9
168	SGK2 (Lot001)	INV_34433	20	14	18	-4
169	SGK3 (Lot004)		50	12	18	-6
170	SNARK (Lot001)		200	33	18	15
171	SNF1LK2 (Lot001)	INV_279613	2.5	23	18	5
172	SNK (Lot007)		50	39	18	21
173	SRPK1 (Lot001)		25	0	18	-18
174	SRPK2 (Lot001)		20	18	18	0
175	STK17A (Lot001)	INV_33789	25	14	18	-4
176	STK23 (Lot002)	INV_285180	25	0	18	-18
177	STK33 (Lot001)	INV_36048	50	19	18	1
178	TAOK2 (Lot001)	INV_622141	20	25	18	7
179	TAOK3 (Lot005)		50	21	18	3
180	TBK1 (Lot004)		5	51	18	33
181	TGFB-R1 (Lot003)		10	3	18	-15
182	TGFB-R2 (Lot001)	CAR_09CBS-0960	10	6	18	-12
183	TSF1 (Lot002)		25	0	18	-18
184	TSK2 (Lot002)		25	45	18	27
185	TSSK1 (Lot001)	INV_31989	5	336	18	318
186	TTK (Lot003)		100	30	18	12
187	VRK1 (Lot001)		50	21	18	3
188	WNK2 (Lot001)	INV_35976	40	10	18	-8
189	WNK3 (Lot001)	INV_36047	10	23	18	5
190	ZAK (Lot001)	INV_34603	4	23	18	5
